# Supplementary material for: LOX-1 acts as an N6-methyladenosine-regulated receptor for Helicobacter pylori by binding to the bacterial catalase
Source: Nat Commun. 2024 Jan 22;15:669. doi: 10.1038/s41467-024-44860-9 (PMC10803311; doi:10.1038/s41467-024-44860-9)
Supplement: Supplementary file 4 — Supplementary Data 1 [file 41467_2024_44860_MOESM4_ESM.zip]

Archive with 2 entries (2 files):
- Supplementary Data 1.docx
- __MACOSX/._Supplementary Data 1.docx
