# Supplementary material for: LOX-1 acts as an N6-methyladenosine-regulated receptor for Helicobacter pylori by binding to the bacterial catalase
Source: Nat Commun. 2024 Jan 22;15:669. doi: 10.1038/s41467-024-44860-9 (PMC10803311; doi:10.1038/s41467-024-44860-9)
Supplement: Supplementary file 6 — Source Data [file 41467_2024_44860_MOESM6_ESM.zip]

Archive with 6 entries (5 files):
- Source Data/
- __MACOSX/._Source Data
- Source Data/Statistical source data.xlsx
- __MACOSX/Source Data/._Statistical source data.xlsx
- Source Data/Unprocessed blots and gels.xlsx
- __MACOSX/Source Data/._Unprocessed blots and gels.xlsx
