# Supplementary material for: LOX-1 acts as an N6-methyladenosine-regulated receptor for Helicobacter pylori by binding to the bacterial catalase
Source: Nat Commun. 2024 Jan 22;15:669. doi: 10.1038/s41467-024-44860-9 (PMC10803311; doi:10.1038/s41467-024-44860-9)
Supplement: Supplementary file 6 — Source Data [file 41467_2024_44860_MOESM6_ESM.zip › Source Data/Statistical source data.xlsx]

## Sheet: Fig. 1a
Fig. 1a
1. Raw data
METTL3		METTL14		WTAP		m6A
H. pylori (-)	H. pylori (+)	H. pylori (-)	H. pylori (+)	H. pylori (-)	H. pylori (+)	H. pylori (-)	H. pylori (+)
0	0	0	2	1	1	2	1
1	0	0	3	1	1	1	3
1	2	0	0	0	0	0	2
0	2	2	1	1	1	1	1
0	2	0	3	2	1	3	1
0	3	0	2	0	4	1	3
0	2	0	2	1	1	0	3
0	2	0	2	0	1	1	1
0	2	2	3	1	2	1	1
0	3	0	0	0	4	0	2
1	1	3	2	0	1	0	3
1	3	0	2	0	3	0	1
0	2	1	2	1	3	1	3
1	1	0	3	1	0	2	2
0	1	2	2	1	1	1	3
0	0	0	2	0	1	0	1
2	2	0	2	0	1	2	3
1	1	0	0	0	1	0	1
1	1	1	3	0	1	0	1
0	0	0	3	0	0	0	2
2. Mean and SD values of each group
METTL3				METTL14				WTAP				m6A
	H. pylori (-)	H. pylori (+)			H. pylori (-)	H. pylori (+)			H. pylori (-)	H. pylori (+)			H. pylori (-)	H. pylori (+)
Number of values	20	20		Number of values	20	20		Number of values	20	20		Number of values	20	20
Minimum	0	0		Minimum	0	0		Minimum	0	0		Minimum	0	1
Maximum	2	3		Maximum	3	3		Maximum	2	4		Maximum	3	3
Range	2	3		Range	3	3		Range	2	4		Range	3	2
Mean	0.45	1.5		Mean	0.55	1.95		Mean	0.5	1.4		Mean	0.8	1.9
Std. Deviation	0.6048	1		Std. Deviation	0.9445	0.9987		Std. Deviation	0.607	1.188		Std. Deviation	0.8944	0.9119
Std. Error of Mean	0.1352	0.2236		Std. Error of Mean	0.2112	0.2233		Std. Error of Mean	0.1357	0.2656		Std. Error of Mean	0.2	0.2039
3. Unpaired t test of each group
METTL3				METTL14				WTAP				m6A
P value	0.0003			P value	<0.0001			P value	0.0045			P value	0.0004
P value summary	***			P value summary	****			P value summary	**			P value summary	***
Significantly different (P < 0.05)?	Yes			Significantly different (P < 0.05)?	Yes			Significantly different (P < 0.05)?	Yes			Significantly different (P < 0.05)?	Yes
One- or two-tailed P value?	Two-tailed			One- or two-tailed P value?	Two-tailed			One- or two-tailed P value?	Two-tailed			One- or two-tailed P value?	Two-tailed
t, df	t=4.018, df=38			t, df	t=4.555, df=38			t, df	t=3.018, df=38			t, df	t=3.851, df=38

## Sheet: Fig. 1b
Fig. 1b
1. Raw data
Mettl3		Mettl14		Wtap
H. pylori (-)	H. pylori (+)	H. pylori (-)	H. pylori (+)	H. pylori (-)	H. pylori (+)
9.71566	14.7755	9.85649	35.9972	3.44662	3.31049
7.34208	43.4486	16.8225	28.4843	1.173	1.81857
18.78	50.444	15.5287	21.6069	1.22407	4.95064
11.8055	31.9692	12.2519	20.9348	1	5.09085
16.3071	38.6951	16.6437	32.3181	1.37576	6.66824
18.9128	65.0793	19.7736	38.6345	2.57531	11.804
2. Mean and SD values of each group
Mettl3				Mettl14				Wtap
	H. pylori (-)	H. pylori(+)			H. pylori (-)	H. pylori(+)			H. pylori (-)	H. pylori(+)
Number of values	6	6		Number of values	6	6		Number of values	6	6
Minimum	7.34	14.78		Minimum	9.86	20.93		Minimum	1	1.82
Maximum	18.91	65.08		Maximum	19.77	38.63		Maximum	3.45	11.8
Range	11.57	50.3		Range	9.91	17.7		Range	2.45	9.98
Mean	13.81	40.74		Mean	15.15	29.66		Mean	1.8	5.607
Std. Deviation	4.89	17.02		Std. Deviation	3.547	7.35		Std. Deviation	0.988	3.458
Std. Error of Mean	1.996	6.949		Std. Error of Mean	1.448	3.001		Std. Error of Mean	0.4033	1.412
3. Unpaired t test of each group
METTL3				METTL14				WTAP
P value	0.004			P value	0.0014			P value	0.0268
P value summary	**			P value summary	**			P value summary	*
Significantly different (P < 0.05)?	Yes			Significantly different (P < 0.05)?	Yes			Significantly different (P < 0.05)?	Yes
One- or two-tailed P value?	Two-tailed			One- or two-tailed P value?	Two-tailed			One- or two-tailed P value?	Two-tailed
t, df	t=3.724, df=10			t, df	t=4.357, df=10			t, df	t=2.593, df=10

## Sheet: Fig. 1c
Fig. 1c
1. Raw data
H. pylori (-)	H. pylori (+)
1.36954	1.81467
1.84404	1.84374
1.11324	1.74058
1.81098	1.61328
1.50445	2.1417
1.155	1.49536
1.4984	1.25963
1.51182	1.41089
1.7932	1.99151
1.50218	1.83247
1.76789	2.61884
1	1.48096
1.1704	1.33523
2. Mean and SD values of each group
	H. pylori (-)	H. pylori(+)
Number of values	13	13
Minimum	1	1.26
Maximum	1.84	2.62
Range	0.84	1.36
Mean	1.464	1.736
Std. Deviation	0.288	0.3721
Std. Error of Mean	0.07988	0.1032
3. Unpaired t test of each group
P value	0.0477
P value summary	*
Significantly different (P < 0.05)?	Yes
One- or two-tailed P value?	Two-tailed
t, df	t=2.087, df=24

## Sheet: Fig. 2a
Fig. 2a
1. Raw data
Mettl3-WT	Mettl3-Deficient
37	1536
564	412
38	318
12	2421
90	3823
4213	2412
431	4231
623	648
1862	4876
39	3656
288	420
1780	522
412	360
215	4231
	123
	1596
	650
2. Mean and SD values of each group
	Mettl3-WT	Mettl3-Deficient
Number of values	14	17
Minimum	12	123
Maximum	4213	4876
Range	4201	4753
Mean	757.4	1896
Std. Deviation	1162	1672
Std. Error of Mean	310.6	405.5
3. Unpaired t test of each group
P value	0.0398
P value summary	*
Significantly different (P < 0.05)?	Yes
One- or two-tailed P value?	Two-tailed
t, df	t=2.153, df=29

## Sheet: Fig. 2b
Fig. 2b
1. Raw data
Mettl3-WT	Mettl3-Deficient
50	102
40	70
56	65
34	76
45	65
54	45
21	64
10	56
24	43
54	34
54	34
23	45
56	56
65	45
	23
	76
	78
2. Mean and SD values of each group
	Mettl3-WT	Mettl3-Deficient
Number of values	14	17
Minimum	10	23
Maximum	65	102
Range	55	79
Mean	41.86	57.47
Std. Deviation	16.74	19.96
Std. Error of Mean	4.474	4.841
3. Unpaired t test of each group
P value	0.0271
P value summary	*
Significantly different (P < 0.05)?	Yes
One- or two-tailed P value?	Two-tailed
t, df	t=2.328, df=29

## Sheet: Fig. 2d
Fig. 2d
1. Raw data
siNC	siMETTL3#1	siMETTL3#2	siMETTL14#1	siMETTL14#2	siWTAP#1	siWTAP#2
1.03958	1.17319	1.18091	1.11689	1.19259	1.32134	1.36793
0.990343	1.15177	1.19206	1.12905	1.18432	1.31768	1.31768
1	1.17866	1.22919	1.11177	1.2071	1.31312	1.33515
2. Mean and SD values of each group
	siNC	siMETTL3#1	siMETTL3#2	siMETTL14#1	siMETTL14#2	siWTAP#1	siWTAP#2
Number of values	3	3	3	3	3	3	3
Minimum	0.99	1.15	1.18	1.11	1.18	1.31	1.32
Maximum	1.04	1.18	1.23	1.13	1.21	1.32	1.37
Range	0.05	0.03	0.05	0.02	0.03	0.01	0.05
Mean	1.01	1.167	1.2	1.12	1.193	1.317	1.343
Std. Deviation	0.02646	0.01528	0.02646	0.01	0.01528	0.005774	0.02517
Std. Error of Mean	0.01528	0.008819	0.01528	0.005774	0.008819	0.003333	0.01453
3. One-way ANOVA and Tukey's multiple comparions of each group
Tukey's multiple comparisons test	Mean Diff.	95.00% CI of diff.	Below threshold?	Summary	Adjusted P Value
siNC vs. siMETTL3#1	-0.1567	-0.2107 to -0.1026	Yes	****	<0.0001
siNC vs. siMETTL3#2	-0.19	-0.2441 to -0.1359	Yes	****	<0.0001
siNC vs. siMETTL14#1	-0.11	-0.1641 to -0.05593	Yes	***	0.0001
siNC vs. siMETTL14#2	-0.1833	-0.2374 to -0.1293	Yes	****	<0.0001
siNC vs. siWTAP#1	-0.3067	-0.3607 to -0.2526	Yes	****	<0.0001
siNC vs. siWTAP#2	-0.3333	-0.3874 to -0.2793	Yes	****	<0.0001
siMETTL3#1 vs. siMETTL3#2	-0.03333	-0.08741 to 0.02074	No	ns	0.4002
siMETTL3#1 vs. siMETTL14#1	0.04667	-0.007408 to 0.1007	No	ns	0.1127
siMETTL3#1 vs. siMETTL14#2	-0.02667	-0.08074 to 0.02741	No	ns	0.6362
siMETTL3#1 vs. siWTAP#1	-0.15	-0.2041 to -0.09593	Yes	****	<0.0001
siMETTL3#1 vs. siWTAP#2	-0.1767	-0.2307 to -0.1226	Yes	****	<0.0001
siMETTL3#2 vs. siMETTL14#1	0.08	0.02593 to 0.1341	Yes	**	0.0026
siMETTL3#2 vs. siMETTL14#2	0.006667	-0.04741 to 0.06074	No	ns	0.9994
siMETTL3#2 vs. siWTAP#1	-0.1167	-0.1707 to -0.06259	Yes	****	<0.0001
siMETTL3#2 vs. siWTAP#2	-0.1433	-0.1974 to -0.08926	Yes	****	<0.0001
siMETTL14#1 vs. siMETTL14#2	-0.07333	-0.1274 to -0.01926	Yes	**	0.0055
siMETTL14#1 vs. siWTAP#1	-0.1967	-0.2507 to -0.1426	Yes	****	<0.0001
siMETTL14#1 vs. siWTAP#2	-0.2233	-0.2774 to -0.1693	Yes	****	<0.0001
siMETTL14#2 vs. siWTAP#1	-0.1233	-0.1774 to -0.06926	Yes	****	<0.0001
siMETTL14#2 vs. siWTAP#2	-0.15	-0.2041 to -0.09593	Yes	****	<0.0001
siWTAP#1 vs. siWTAP#2	-0.02667	-0.08074 to 0.02741	No	ns	0.6362

## Sheet: Fig. 2e
Fig. 2e
1. Raw data
siNC	siMETTL3#1	siMETTL3#2		siNC	siMETTL14#1	siMETTL14#2		siNC	siWTAP#1	siWTAP#2
7.5	36.5	17.5		7.5	26.5	22		11	30	31
3	31.5	15.5		5	13	10.5		8	24	28
13	13.5	17		13	23	12		10	27	23
10	23	13.5		10	28.5	16.5		9	38	28
9	25.5	24.5		9	24.5	10.5		8	41	39
14	33	17.5		17.5	17.5	16.5		13	40	33
11.5	34.5	20		11	15.5	19		4	34	35
10	15	29		11	22	27.5		10	35	26
7.5	34	24.5		7	18	13		12	41	53
10.5	27	14		10	13	20.5		13	48	39
2. Mean and SD values of each group
	siNC	siMETTL3#1	siMETTL3#2			siNC	siMETTL14#1	siMETTL14#2			siNC	siWTAP#1	siWTAP#2
Number of values	10	10	10		Number of values	10	10	10		Number of values	10	10	10
Minimum	3	13.5	13.5		Minimum	5	13	10.5		Minimum	4	24	23
Maximum	14	36.5	29		Maximum	17.5	28.5	27.5		Maximum	13	48	53
Range	11	23	15.5		Range	12.5	15.5	17		Range	9	24	30
Mean	9.6	27.35	19.3		Mean	10.1	20.15	16.8		Mean	9.8	35.8	33.5
Std. Deviation	3.134	8.131	5.127		Std. Deviation	3.471	5.538	5.549		Std. Deviation	2.741	7.3	8.67
Std. Error of Mean	0.9911	2.571	1.621		Std. Error of Mean	1.097	1.751	1.755		Std. Error of Mean	0.8667	2.308	2.742
3. One-way ANOVA and Tukey's multiple comparions of each group
Tukey's multiple comparisons test	Mean Diff.	95.00% CI of diff.	Below threshold?	Summary	Adjusted P Value		Tukey's multiple comparisons test	Mean Diff.	95.00% CI of diff.	Below threshold?	Summary	Adjusted P Value		Tukey's multiple comparisons test	Mean Diff.	95.00% CI of diff.	Below threshold?	Summary	Adjusted P Value
siNC vs. siMETTL3#1	-17.75	-24.22 to -11.28	Yes	****	<0.0001		siNC vs. siMETTL14#1	-10.05	-15.54 to -4.561	Yes	***	0.0003		siNC vs. siWTAP#1	-26	-33.46 to -18.54	Yes	****	<0.0001
siNC vs. siMETTL3#2	-9.7	-16.17 to -3.227	Yes	**	0.0026		siNC vs. siMETTL14#2	-6.7	-12.19 to -1.211	Yes	*	0.0144		siNC vs. siWTAP#2	-23.7	-31.16 to -16.24	Yes	****	<0.0001
siMETTL3#1 vs. siMETTL3#2	8.05	1.577 to 14.52	Yes	*	0.0126		siMETTL14#1 vs. siMETTL14#2	3.35	-2.139 to 8.839	No	ns	0.3007		siWTAP#1 vs. siWTAP#2	2.3	-5.165 to 9.765	No	ns	0.7279

## Sheet: Fig. 2f
Fig. 2f
1. Raw data
siNC	siMETTL3#1	siMETTL3#2		siNC	siMETTL14#1	siMETTL14#2		siNC	siWTAP#1	siWTAP#2
57	98	88		57	132	145		73	142	158
74	82	92		74	153	171		91	157	136
53	108	78		53	102	104		84	137	149
2. Mean and SD values of each group
	siNC	siMETTL3#1	siMETTL3#2			siNC	siMETTL14#1	siMETTL14#2			siNC	siWTAP#1	siWTAP#2
Number of values	3	3	3		Number of values	3	3	3		Number of values	3	3	3
Minimum	53	82	78		Minimum	53	102	104		Minimum	73	137	136
Maximum	74	108	92		Maximum	74	153	171		Maximum	91	157	158
Range	21	26	14		Range	21	51	67		Range	18	20	22
Mean	61.33	96	86		Mean	61.33	129	140		Mean	82.67	145.3	147.7
Std. Deviation	11.15	13.11	7.211		Std. Deviation	11.15	25.63	33.78		Std. Deviation	9.074	10.41	11.06
Std. Error of Mean	6.438	7.572	4.163		Std. Error of Mean	6.438	14.8	19.5		Std. Error of Mean	5.239	6.009	6.386
3. One-way ANOVA and Tukey's multiple comparions of each group
Tukey's multiple comparisons test	Mean Diff.	95.00% CI of diff.	Below threshold?	Summary	Adjusted P Value		Tukey's multiple comparisons test	Mean Diff.	95.00% CI of diff.	Below threshold?	Summary	Adjusted P Value		Tukey's multiple comparisons test	Mean Diff.	95.00% CI of diff.	Below threshold?	Summary	Adjusted P Value
siNC vs. siMETTL3#1	-34.67	-61.66 to -7.672	Yes	*	0.0179		siNC vs. siMETTL14#1	-67.67	-131.1 to -4.250	Yes	*	0.0389		siNC vs. siWTAP#1	-62.67	-88.26 to -37.08	Yes	***	0.0007
siNC vs. siMETTL3#2	-24.67	-51.66 to 2.328	No	ns	0.0695		siNC vs. siMETTL14#2	-78.67	-142.1 to -15.25	Yes	*	0.0208		siNC vs. siWTAP#2	-65	-90.59 to -39.41	Yes	***	0.0006
siMETTL3#1 vs. siMETTL3#2	10	-17.00 to 37.00	No	ns	0.5287		siMETTL14#1 vs. siMETTL14#2	-11	-74.42 to 52.42	No	ns	0.8589		siWTAP#1 vs. siWTAP#2	-2.333	-27.92 to 23.26	No	ns	0.9581

## Sheet: Fig. 2h
Fig. 2h
1. Raw data
Vector	siMETTL3-OE	siMETTL14-OE	WTAP-OE
1	0.753981	0.806773	0.677227
1.06117	0.787535	0.801085	0.716858
0.989266	0.762526	0.826117	0.6952
2. Mean and SD values of each group
	Vector	siMETTL3-OE	siMETTL14-OE	WTAP-OE
Number of values	3	3	3	3
Minimum	0.99	0.75	0.8	0.68
Maximum	1.06	0.79	0.83	0.72
Range	0.07	0.04	0.03	0.04
Mean	1.017	0.7667	0.8133	0.7
Std. Deviation	0.03786	0.02082	0.01528	0.02
Std. Error of Mean	0.02186	0.01202	0.008819	0.01155
3. One-way ANOVA and Tukey's multiple comparions of each group
Tukey's multiple comparisons test	Mean Diff.	95.00% CI of diff.	Below threshold?	Summary	Adjusted P Value
Vector vs. siMETTL3-OE	0.25	0.1846 to 0.3154	Yes	****	<0.0001
Vector vs. siMETTL14-OE	0.2033	0.1380 to 0.2687	Yes	****	<0.0001
Vector vs. WTAP-OE	0.3167	0.2513 to 0.3820	Yes	****	<0.0001
siMETTL3-OE vs. siMETTL14-OE	-0.04667	-0.1120 to 0.01870	No	ns	0.1805
siMETTL3-OE vs. WTAP-OE	0.06667	0.001299 to 0.1320	Yes	*	0.0457
siMETTL14-OE vs. WTAP-OE	0.1133	0.04797 to 0.1787	Yes	**	0.0024

## Sheet: Fig. 2i
Fig. 2i
1. Raw data
Vector	siMETTL3-OE	siMETTL14-OE	WTAP-OE
80	48	35	49
69	51	71	34
53	53	42	46
44	48	49	54
62	34	62	42
67	40	29	40
79	44	41	32
56	26	37	32
43	27	24	36
63	28	51	34
2. Mean and SD values of each group
	Vector	siMETTL3-OE	siMETTL14-OE	WTAP-OE
Number of values	10	10	10	10
Minimum	43	26	24	32
Maximum	80	53	71	54
Range	37	27	47	22
Mean	61.6	39.9	44.1	39.9
Std. Deviation	12.86	10.43	14.51	7.695
Std. Error of Mean	4.067	3.298	4.589	2.433
3. One-way ANOVA and Tukey's multiple comparions of each group
Tukey's multiple comparisons test	Mean Diff.	95.00% CI of diff.	Below threshold?	Summary	Adjusted P Value
Vector vs. siMETTL3-OE	21.7	7.655 to 35.74	Yes	**	0.001
Vector vs. siMETTL14-OE	17.5	3.455 to 31.54	Yes	**	0.0097
Vector vs. WTAP-OE	21.7	7.655 to 35.74	Yes	**	0.001
siMETTL3-OE vs. siMETTL14-OE	-4.2	-18.24 to 9.845	No	ns	0.8515
siMETTL3-OE vs. WTAP-OE	0	-14.04 to 14.04	No	ns	>0.9999
siMETTL14-OE vs. WTAP-OE	4.2	-9.845 to 18.24	No	ns	0.8515

[truncated: 40 more sheets: Fig. 2j, Fig. 3a, Fig. 3c, Fig. 3d, Fig. 3f, Fig. 3h, Fig. 3i, Fig. 4b, Fig. 4c, Fig. 4d, Fig. 4f, Fig. 4g, Fig. 4h, Fig. 4i, Fig. 4j, Fig. 4k, Fig. 5b, Fig. 5c, Fig. 5d, Fig. 5f …]
